# Supplementary material for: Activity of a Novel Anti-Inflammatory Agent F-3,6′-dithiopomalidomide as a Treatment for Traumatic Brain Injury
Source: Biomedicines. 2022 Sep 30;10(10):2449. doi: 10.3390/biomedicines10102449 (PMC9598880; doi:10.3390/biomedicines10102449)
Supplement: Supplementary file 1 [file biomedicines-10-02449-s001.zip]

Archive with 1 entries (1 files):
- biomedicines-1900631-supplementary.pdf
